# Supplementary material for: Cyclic Vomiting Syndrome-Related Hospitalizations Trends, Comorbidities & Health Care Costs in Children: A Population Based Study
Source: Children (Basel). 2022 Jan 3;9(1):55. doi: 10.3390/children9010055 (PMC8774277; doi:10.3390/children9010055)
Supplement: Supplementary file 1 [file children-09-00055-s001.zip]

Archive with 1 entries (1 files):
- children-1505142-supplementary.pdf
